# Supplementary material for: Androgens Modulate Bcl-2 Agonist of Cell Death (BAD) Expression and Function in Breast Cancer Cells
Source: Int J Mol Sci. 2023 Aug 30;24(17):13464. doi: 10.3390/ijms241713464 (PMC10487823; doi:10.3390/ijms241713464)
Supplement: Supplementary file 1 [file ijms-24-13464-s001.zip]

Archive with 1 entries (1 files):
- ijms-2544666-supplementary.pdf
